# Supplementary material for: Electropolymerization of a New Diketopyrrollopyrrole Derivative into Inherent Chiral Polymer Films
Source: Nanomaterials (Basel). 2024 Nov 5;14(22):1776. doi: 10.3390/nano14221776 (PMC11597823; doi:10.3390/nano14221776)
Supplement: Supplementary file 1 [file nanomaterials-14-01776-s001.zip]

Archive with 1 entries (1 files):
- nanomaterials-3271346-supplementary.pdf
